# Supplementary material for: Preliminary Study on Circulating REG3α and Its Associations with Vitamin D Supplementation and Inflammatory Biomarkers in Adults with Overweight and Obesity
Source: Curr Issues Mol Biol. 2025 Nov 21;47(12):970. doi: 10.3390/cimb47120970 (PMC12731701; doi:10.3390/cimb47120970)
Supplement: Supplementary file 1 [file cimb-47-00970-s001.zip]

Archive with 1 entries (1 files):
- cimb-3970069-supplementary.pdf
